# Supplementary material for: Genome-wide analyses reveal intricate genetic mechanisms underlying egg production efficiency in chickens
Source: J Anim Sci Biotechnol. 2025 Aug 11;16:114. doi: 10.1186/s40104-025-01245-2 (PMC12337387; doi:10.1186/s40104-025-01245-2)
Supplement: Supplementary file 1 — Additional file 1: Supplementary Table S1 Definition and descriptive statistics of derived traits. Supplementary Table S2 Haplotype-based GWAS summary statistics for up-ECI. Supplementary Table S3 Haplotype-based GWAS summary statistics for all-TILI. Supplementary Table S4 Haplotype-based GWAS summary statistics for all-WEV. Supplementary Table S5 Haplotype-based GWAS summary statistics for up-MILI. Supplementary Table S6 Distribution of BHA and UHA within significant blocks of haplotype-based GWAS. Supplementary Table S7 Information of 39 Chinese local chicken populations. Supplementary Table S8 Correlation between the rank of P-value from SNP-based GWAS and tSDS values. Supplementary Table S9 CCA-based multi-trait GWAS summary statistics for up-stage. Supplementary Table S10 CCA-based multi-trait GWAS summary statistics for sustained-stage. Supplementary Table S11 Candidate genes using significance thresholdin our previous study. Supplementary Table S12 Gene prioritization of candidate genes reported in SNP-based GWAS and haplotype-based GWAS [file 40104_2025_1245_MOESM1_ESM.xlsx]

## Sheet: Supplementary Table S1
Supplementary Table S1: Definition and descriptive statistics of derived traits.
Trait	Definition	Stage	N	Min	Max	Mean	SD	CV
EV	The variance in daily egg production over time, reflecting the stability of egg-laying behavior.	up	870	0.09	0.26	0.22	0.04	0.18
		sustained	883	0.15	0.25	0.22	0.02	0.1
		all	883	0.17	0.25	0.23	0.02	0.09
WMLR	The highest weekly laying rate, calculated as the maximum number of eggs laid in a week; it visually represents peak laying performance.	up	871	0.43	1	0.87	0.13	0.15
		sustained	883	0.71	1	0.93	0.08	0.09
		all	884	0.71	1	0.95	0.07	0.08
WEV	The variance of weekly egg counts, indicating weekly fluctuations in production.	up	888	0	13.47	5.76	2.75	0.48
		sustained	874	0.36	3.57	1.45	0.59	0.41
		all	887	0.71	5.98	3	1.01	0.34
BWMLR	The maximum number of eggs laid over any two-week period.	up	871	0.29	1	0.78	0.15	0.2
		sustained	878	0.64	1	0.85	0.08	0.09
		all	879	0.64	1	0.87	0.08	0.09
BWEV	The variance in egg production across bi-weekly intervals.	up	888	0	61	22.67	13.83	0.61
		sustained	871	0.29	10.98	3.43	1.98	0.58
		all	886	0.8	23.07	9.72	4.4	0.45
CPN	The total number of clutch periods, which is defined as a sequence of two or more consecutive days of laying. A higher CPN may indicate fragmented laying patterns, while moderate CPN values are preferred for sustained productivity.	up	887	0	8	3.9	1.7	0.44
		sustained	876	11	26	18.97	2.67	0.14
		all	883	12	32	22.46	3.41	0.15
TCS	The total number of eggs laid during all clutch periods, representing overall clutch output.	up	888	0	39	19.12	8.48	0.44
		sustained	873	34	100	71.4	11.01	0.15
		all	880	39	134	90.65	16.55	0.18
ECI	This refers to the frequency of clutch patterns of continuous laying, defined as TCS divided by CPN, with each clutch requiring at least two consecutive laying days.	up	868	0	15.5	5.04	2.49	0.49
		sustained	878	2.09	6.07	3.77	0.7	0.19
		all	879	2.09	6.84	4.04	0.86	0.21
LIT	This refers to the number of distinct intervals, which are defined as interruptions between clutch periods, that occur during the laying period. Reducing LIT is desirable for promoting longer continuous laying periods.	up	877	0	5	2	1.15	0.57
		sustained	882	1	17	7.77	2.96	0.38
		all	880	2	20	9.77	3.38	0.35
AILI	The average duration (in days) of each interval, indicating how long breaks in laying typically last.	up	884	0	33	10.42	7.44	0.71
		sustained	870	2	4.29	2.46	0.43	0.18
		all	874	2	7.62	3.82	1.09	0.29
TILI	The cumulative number of non-laying days across all intervals.	up	888	0	41	17.35	9.02	0.52
		sustained	870	2	53	19.29	8.69	0.45
		all	876	4	85	36.77	14.32	0.39
MILI	The longest observed break between clutch periods.	up	888	0	38	14.33	8.43	0.59
		sustained	875	2	14	4.05	2.02	0.5
		all	887	2	38	14.71	8.17	0.56
II	This is defined as the number of intervals divided by CPN. II measures the intensity of interruptions in laying. A lower II indicates a more consistent laying pattern, which is favorable for maximizing egg production.	up	843	0	31	6.17	4.68	0.76
		sustained	868	1.13	5.08	2.08	0.58	0.28
		all	873	1.2	6.27	2.73	0.84	0.31

## Sheet: Supplementary Table S2
Supplementary Table S2: Haplotype-based GWAS summary statistics for up-ECI
Hap	Chr	Start	End	P	PVE
H47354	1	33965483	33966289	2.12883e-08	0.163461
H67209	1	47931609	47932036	3.32209e-06	0.138586
H69273	1	48856835	48857318	9.30997e-07	0.164871
H70026	1	49326094	49326641	9.70704e-08	0.116378
H70056	1	49337490	49337576	3.51865e-06	0.100379
H70058	1	49337729	49338283	4.07754e-06	0.0782928
H70124	1	49378257	49378624	5.12901e-06	0.137065
H70593	1	49606496	49606704	1.75205e-07	0.0484531
H70688	1	49657587	49657614	1.47883e-06	0.164601
H70689	1	49657646	49657938	1.90024e-06	0.0716698
H71038	1	49878469	49879066	3.42802e-06	0.136392
H71393	1	50064716	50064995	8.70847e-06	0.172704
H71408	1	50069420	50069681	3.25363e-06	0.0350154
H71409	1	50069813	50070168	5.72163e-06	0.0458506
H71421	1	50076680	50076867	1.13218e-06	0.121805
H72480	1	50749871	50750405	3.74935e-06	0.162034
H86780	1	59046718	59047404	8.96872e-06	0.168374
H92651	1	61827738	61827837	5.73511e-06	0.0713945
H92678	1	61836180	61836294	2.53047e-06	0.0550797
H92943	1	61977747	61977781	7.62461e-06	0.189392
H92945	1	61978080	61978250	7.22416e-06	0.0750772
H92946	1	61978272	61978388	1.84129e-06	0.180707
H92950	1	61979179	61979580	4.98738e-06	0.148189
H104571	1	68773709	68775123	5.16374e-06	0.100418
H105828	1	69401791	69401989	1.88726e-06	0.128384
H105834	1	69404450	69404739	2.97752e-07	0.0551902
H175709	1	124310122	124310485	6.47687e-06	0.124966
H175710	1	124310525	124310584	3.66848e-06	0.166523
H176972	1	125179369	125179634	7.09535e-06	0.011987
H176978	1	125182708	125182876	1.04672e-06	0.127872
H176979	1	125182893	125183222	1.33461e-06	0.399313
H176981	1	125184060	125184745	4.61711e-06	0.0639625
H176985	1	125185958	125186231	2.13387e-07	0.106754
H176986	1	125186278	125186557	7.8952e-07	0.16643
H176987	1	125186622	125186833	2.36874e-07	0.148137
H176988	1	125186984	125187393	3.31647e-06	0.0778112
H176991	1	125188088	125188355	2.29509e-07	0.0731072
H176997	1	125190156	125190482	2.98638e-07	0.0941673
H177886	1	125630086	125630363	2.72208e-08	0.0782262
H177887	1	125630373	125630803	1.3851e-08	0.159262
H178416	1	126011171	126011520	9.91536e-09	0.185403
H178428	1	126014649	126015034	2.19091e-06	0.160154
H184394	1	131449623	131449897	4.60848e-07	0.117213
H184403	1	131452810	131453820	2.64441e-06	3.80677e-06
H191713	1	136355355	136355618	8.45416e-06	0.148397
H254048	1	182586071	182586462	7.975e-06	0.148882
H273737	1	195782430	195783028	5.2942e-06	0.18298
H274636	1	196150538	196150649	1.38018e-06	0.142862
H275398	1	196457827	196457883	2.65808e-06	0.151879
H275960	1	196686947	196687161	5.01104e-06	0.167174
H305889	2	15332143	15332644	8.4991e-06	0.140855
H308286	2	16498475	16498901	6.63535e-06	0.111082
H314832	2	20256959	20257494	8.83755e-06	0.127295
H316169	2	20988080	20988443	2.14321e-07	0.142143
H326749	2	28987241	28987505	7.46332e-06	0.101831
H331093	2	31721748	31722044	9.26039e-08	0.133529
H364972	2	56101480	56102387	3.07218e-06	0.181501
H499110	3	8325405	8325715	6.41514e-06	0.107521
H507741	3	11970710	11970820	2.01722e-06	0.103484
H509501	3	13112900	13113314	4.93192e-06	0.157288
H533829	3	27849396	27849546	4.30412e-06	0.0159387
H577415	3	59191942	59192322	4.04274e-06	0.0903999
H602619	3	79615648	79616240	1.05005e-06	0.104401
H612776	3	88388796	88388892	3.21711e-06	0.168619
H648322	4	1901575	1901785	8.43663e-06	0.0690827
H649474	4	2402923	2403186	7.4422e-06	0.150873
H649885	4	2583563	2583952	6.12023e-06	0.170026
H649915	4	2597675	2599038	3.19426e-06	0.130886
H650001	4	2630511	2630636	3.89796e-08	0.0695643
H653687	4	4055036	4055418	1.76174e-06	0.122863
H673645	4	15724653	15724968	8.68362e-06	0.172931
H682920	4	25669881	25671163	8.17238e-06	0.178808
H684614	4	28788489	28789105	2.61405e-06	0.0166134
H684615	4	28789334	28789734	2.35473e-06	0.15735
H685908	4	29359565	29359896	2.49391e-06	0.0466879
H686290	4	29508307	29508526	5.71841e-06	0.0788749
H686291	4	29508561	29508914	1.81818e-06	0.169632
H686332	4	29522180	29522574	1.81413e-06	0.107488
H686434	4	29562090	29562490	1.39825e-06	0.111454
H686440	4	29564390	29564639	5.02478e-06	0.161244
H686916	4	29750183	29750609	7.80874e-06	0.0082473
H687558	4	30056402	30057032	6.58802e-06	0.143129
H688384	4	30498208	30498652	7.18305e-07	0.0583471
H688388	4	30499683	30499790	5.19566e-06	0.138631
H688394	4	30502467	30503260	5.61226e-06	0.0898893
H689068	4	31038381	31038661	3.43353e-06	0.123228
H689116	4	31054321	31054374	1.06238e-06	0.158873
H689166	4	31070187	31070564	2.45206e-06	0.0927388
H689181	4	31076649	31076868	8.86041e-06	0.175891
H689593	4	31285891	31286477	1.60476e-07	0.0376624
H689895	4	31421522	31421634	2.90142e-06	0.0246012
H690479	4	31666861	31667286	9.91999e-07	0.034043
H690481	4	31667863	31668218	4.89339e-06	0.121179
H690506	4	31682168	31682637	2.4181e-08	0.171919
H690577	4	31708988	31709257	1.39557e-06	0.189658
H690761	4	31818488	31818902	4.37683e-06	0.033689
H691169	4	32060391	32061167	1.36627e-06	0.0609856
H692208	4	32841321	32841528	8.73728e-08	0.116615
H692209	4	32841774	32842340	1.03342e-06	0.167861
H692210	4	32842344	32842762	9.09758e-07	0.0759722
H706124	4	42395987	42396402	2.82865e-06	0.167533
H706700	4	43022144	43026464	1.21713e-06	0.0140207
H706701	4	43026577	43027022	7.43396e-07	0.0697167
H706702	4	43027102	43027506	3.72116e-06	0.168193
H706703	4	43027675	43028769	6.8029e-06	0.120274
H735342	4	61854972	61856421	1.98319e-06	0.148694
H735347	4	61864154	61865938	6.0141e-06	0.0036502
H735348	4	61866102	61867091	7.46887e-06	0.181932
H735367	4	61908003	61908270	8.42961e-06	0.12901
H739465	4	65809914	65810053	3.4498e-06	0.171784
H739606	4	65867025	65867407	3.084e-06	0.0401002
H742430	4	67625265	67625816	8.85659e-07	0.151203
H742437	4	67632371	67633012	3.80123e-06	0.176758
H742462	4	67652279	67652496	2.66966e-06	0.0419352
H742464	4	67653355	67654028	1.5428e-06	0.0103412
H742500	4	67681915	67682866	7.88625e-07	0.182859
H743119	4	68169099	68169361	1.6613e-06	0.185469
H743321	4	68263748	68263876	5.41791e-06	0.0817365
H743322	4	68263989	68264158	1.48468e-07	0.045066
H744451	4	68740226	68740446	1.16565e-07	0.0583843
H744622	4	68798369	68798477	2.07652e-06	0.1476
H759725	4	81375109	81375883	4.86257e-06	0.102337
H781485	5	2043188	2043370	8.53946e-06	0.133645
H786084	5	7426085	7426448	5.24203e-06	0.119122
H792542	5	9951727	9951991	2.82305e-06	0.141476
H826247	5	31472907	31476902	5.00818e-06	0.0317762
H828689	5	34896211	34896665	3.20665e-06	0.124144
H842420	5	45054910	45055646	2.93975e-06	0.152719
H842837	5	45226415	45226943	1.39768e-06	0.101971
H842839	5	45227225	45227549	4.60305e-06	0.116736
H843830	5	45885375	45885510	5.51991e-06	0.142329
H844016	5	46053075	46053801	1.61166e-06	0.101612
H844302	5	46175079	46175249	1.99247e-06	0.00230335
H844308	5	46177169	46177367	2.51895e-06	0.100134
H844341	5	46189250	46190015	5.34499e-06	0.174439
H844345	5	46190852	46190984	5.45709e-10	0.0571386
H844371	5	46201608	46201780	1.81571e-06	0.140104
H844381	5	46204435	46204685	5.63982e-07	0.0831837
H844420	5	46218220	46218324	3.40364e-06	0.152476
H844441	5	46225475	46225625	9.59601e-07	0.123069
H844442	5	46225698	46226181	6.11954e-06	0.117663
H844444	5	46226431	46226656	9.00758e-07	0.160768
H844445	5	46226715	46227067	1.95614e-07	0.185635
H844447	5	46227522	46227593	7.31558e-06	0.0111457
H844459	5	46230830	46231453	4.57519e-06	0.0183456
H844555	5	46261053	46261282	6.11543e-07	0.181084
H844618	5	46295655	46296269	5.67034e-09	0.132172
H844619	5	46296350	46297234	6.10399e-08	0.166378
H844620	5	46297406	46298391	6.94776e-10	0.124923
H844621	5	46298499	46299137	7.80888e-07	0.0594082
H844622	5	46299279	46300057	3.0798e-08	0.0395676
H844623	5	46300098	46300589	4.02417e-06	0.135208
H844624	5	46300634	46300842	1.23477e-06	0.160033
H844625	5	46300953	46301759	3.9732e-08	0.172914
H844627	5	46302581	46304242	2.19999e-07	0.122929
H844636	5	46311208	46312479	3.33483e-07	0.182409
H844637	5	46312510	46312761	1.92402e-06	0.0775243
H844640	5	46314934	46316323	1.56013e-07	0.179355
H844641	5	46316561	46317138	8.45499e-06	0.13539
H844648	5	46322735	46323173	6.9345e-06	0.0397832
H844652	5	46325625	46326555	6.15402e-07	0.148607
H844654	5	46327415	46327693	1.19801e-06	0.0939631
H844655	5	46327714	46328157	1.03366e-08	0.13232
H844657	5	46328995	46330355	3.56946e-07	0.187652
H845119	5	46650209	46650520	1.6399e-06	0.144679
H845253	5	46735414	46735808	7.18932e-07	0.127084
H845254	5	46735914	46736461	2.62092e-07	0.107094
H845256	5	46738574	46738885	2.16695e-08	0.183002
H845259	5	46740663	46741272	8.10908e-06	0.175828
H845261	5	46742482	46744498	6.75197e-06	0.132016
H845262	5	46744505	46745710	7.63881e-06	0.156975
H845263	5	46745756	46746693	7.09934e-06	0.113435
H845281	5	46764467	46765093	1.07931e-06	0.173423
H846114	5	47937544	47938247	5.12687e-06	0.0347745
H847067	5	48495372	48496257	8.34969e-08	0.180653
H847306	5	48623834	48623980	3.18355e-06	0.177067
H847693	5	48943208	48943745	5.64229e-07	0.179755
H847694	5	48944086	48945142	7.21361e-06	0.0500636
H849392	5	50270664	50270781	1.15199e-06	0.0484738
H849733	5	50437221	50437694	8.98562e-07	0.0797093
H875350	6	3769024	3769157	6.88731e-06	0.181864
H880903	6	5883410	5883600	2.0787e-06	0.174143
H881984	6	6111911	6112002	5.49289e-06	0.17337
H920760	6	31295512	31295720	6.43002e-06	0.119018
H938895	7	4194908	4195601	8.58907e-07	0.168251
H970618	7	26139816	26140385	2.48988e-06	0.159055
H986154	7	34028160	34028305	7.28761e-06	0.158488
H986769	7	34367806	34368002	8.01328e-06	0.114653
H987869	7	34890020	34890297	6.42952e-06	0.162438
H993590	8	2787965	2788285	3.3702e-06	0.12182
H995678	8	3985855	3986035	4.35048e-07	0.117844
H995679	8	3986066	3986469	4.12113e-06	0.0954891
H997054	8	4498584	4498828	4.74805e-08	0.152818
H998098	8	4972377	4973213	9.13721e-09	0.16748
H1008028	8	14167978	14168951	6.01308e-06	0.185466
H1029915	8	27125377	27125444	1.24741e-06	0.0930778
H1052032	9	8844106	8844431	3.2144e-06	0.126294
H1075617	9	22817553	22817800	6.78096e-06	0.133782
H1117088	11	1927850	1928160	2.70536e-06	0.107085
H1117446	11	2169006	2169427	1.90874e-06	0.116671
H1124228	11	7979532	7979976	3.41564e-08	0.020331
H1132091	11	12344895	12345752	6.12514e-07	0.141728
H1132093	11	12347255	12347564	8.78684e-06	0.0516041
H1132095	11	12348232	12349452	8.87886e-06	0.0878275
H1132096	11	12349475	12349840	7.40642e-06	0.0255726
H1154966	12	7211552	7211913	4.90962e-07	0.164237
H1178382	12	19736006	19736081	6.46571e-06	0.084326
H1183550	13	4348833	4348960	1.86914e-06	0.0775837
H1185730	13	5479098	5479349	2.5948e-06	0.124846
H1186064	13	5633218	5633735	2.07414e-06	0.182967
H1186066	13	5634505	5634696	8.99629e-06	0.0110564
H1186072	13	5638444	5639767	8.73354e-06	0.147751
H1189007	13	7697747	7697910	7.9424e-06	0.184852
H1192806	13	9310098	9310432	7.04643e-06	0.173444
H1197823	13	11797091	11798441	3.84706e-06	0.0609581
H1197851	13	11817632	11818022	9.09994e-07	0.100812
H1197862	13	11824378	11824617	8.53092e-06	0.0993162
H1197864	13	11825231	11826432	2.41481e-06	0.150804
H1197865	13	11826438	11826893	6.72203e-06	0.0559541
H1197889	13	11846614	11847155	7.00527e-06	0.0846296
H1198026	13	11949559	11949812	1.87883e-06	0.144747
H1198252	13	12050482	12050809	8.83228e-06	0.126224
H1201214	13	13555578	13556012	6.96848e-06	0.0572214
H1204579	13	15250035	15250069	2.56967e-06	0.0592717
H1213968	14	2663412	2663552	2.91309e-06	0.132093
H1218236	14	4710761	4711359	8.96595e-06	0.167005
H1222357	14	6731233	6731926	4.98033e-08	0.162416
H1228122	14	10166666	10168010	1.32629e-06	0.0517177
H1228123	14	10169008	10170243	1.07393e-06	0.0941365
H1228125	14	10171131	10171800	1.31061e-06	0.113874
H1228126	14	10172518	10173149	3.40361e-07	0.113361
H1228127	14	10173220	10173871	1.01489e-06	0.123557
H1228128	14	10174128	10175976	6.39881e-07	0.126207
H1228129	14	10176238	10177201	7.9923e-06	0.0885025
H1228130	14	10177707	10178967	2.64586e-06	0.0492766
H1228131	14	10178982	10180007	7.14876e-07	0.189223
H1228132	14	10180199	10181232	1.17915e-08	0.166201
H1228133	14	10181391	10181888	3.44096e-06	0.165821
H1248715	15	7578996	7579720	4.16504e-06	0.135683
H1248716	15	7579733	7579975	2.51859e-06	0.00418522
H1261504	17	1342206	1342696	7.66166e-06	0.168986
H1262981	17	2016747	2017579	1.36713e-06	0.166768
H1268360	17	4576724	4577060	1.22512e-06	0.110127
H1276637	17	8236718	8236761	3.8027e-06	0.132148
H1288044	18	4203350	4203886	8.70574e-06	0.143757
H1288050	18	4205645	4205739	2.11516e-06	0.0856992
H1288052	18	4206126	4206301	1.77088e-06	0.0528755
H1288060	18	4208048	4209825	3.04608e-06	0.16238
H1301102	19	285720	286070	1.37289e-06	0.10724
H1320875	20	1105654	1105980	6.64684e-06	0.121624
H1323167	20	2269290	2269691	2.08594e-06	0.0243004
H1323336	20	2352845	2352994	4.012e-06	0.145068
H1323374	20	2370516	2370735	1.50859e-06	0.0224274
H1347774	21	1985178	1986036	1.17682e-06	0.166876
H1347777	21	1987381	1987753	6.02741e-07	0.138721
H1351270	21	3622883	3623015	6.34413e-06	0.163615
H1356272	21	6127594	6127846	1.60339e-06	0.0731023
H1356379	21	6181223	6181368	6.95604e-06	0.0944187
H1372638	24	3252028	3252447	3.57098e-06	0.155377
H1374923	24	4316300	4316634	1.64393e-06	0.17622
H1394633	27	3847252	3847414	6.40983e-06	0.0411107
H1394635	27	3847565	3847714	1.88406e-06	0.184047

## Sheet: Supplementary Table S3
Supplementary Table S3: Haplotype-based GWAS summary statistics for all-TILI
Hap	Chr	Start	End	P	PVE
H4888	1	3316159	3316497	2.198e-06	0.101391
H5305	1	3551181	3551637	3.80546e-06	0.0646699
H9122	1	6456280	6458085	5.04255e-07	0.102439
H10390	1	7103785	7104540	7.19273e-07	0.106063
H76126	1	52882079	52882424	7.40464e-07	0.154751
H95684	1	63916024	63916933	1.94773e-06	0.0565371
H95686	1	63917641	63917936	5.02102e-07	0.174989
H135186	1	92201553	92201730	2.32968e-07	0.0338241
H197790	1	139575233	139575403	2.40455e-06	0.0159031
H345405	2	41274134	41274859	1.0208e-06	0.139157
H345503	2	41324634	41324807	4.46868e-06	0.137781
H372731	2	61428341	61429173	3.6402e-06	0.168564
H384008	2	67202256	67202712	3.25834e-06	0.0598709
H384187	2	67284692	67285454	1.60315e-06	0.104483
H390964	2	75153789	75154271	1.70398e-06	0.155724
H431830	2	109532224	109532802	1.00348e-06	0.153787
H434882	2	111675189	111675598	3.48294e-06	0.0893341
H442161	2	116533048	116533388	2.16128e-06	0.0160456
H442176	2	116538779	116538884	1.66225e-06	0.140917
H499221	3	8371900	8372081	1.2199e-06	0.0856923
H530415	3	25452009	25452315	3.57998e-06	0.216574
H530717	3	25833005	25833574	2.15403e-06	0.172103
H532811	3	27316083	27316190	4.0154e-06	0.12529
H532871	3	27347044	27347454	4.99274e-07	0.00170425
H532874	3	27348396	27348635	1.48074e-08	0.0494646
H532981	3	27389265	27390163	4.80716e-07	0.080521
H533051	3	27414942	27415150	2.0981e-06	0.0882801
H533077	3	27425114	27425804	5.55547e-07	0.0136677
H533078	3	27425933	27426478	1.98987e-07	0.119334
H533082	3	27428412	27429225	3.48093e-07	0.206896
H533086	3	27430474	27430934	6.62829e-07	0.0823278
H533087	3	27430944	27431322	4.70965e-07	0.141879
H533109	3	27442972	27444394	1.65962e-06	0.15065
H533118	3	27448291	27448413	1.99411e-06	0.0490451
H533124	3	27450719	27451722	1.75433e-06	0.102936
H533125	3	27451981	27452253	3.74594e-06	0.117191
H533133	3	27456813	27457615	1.25259e-06	0.191088
H533270	3	27550828	27551610	8.6915e-07	0.0405095
H533509	3	27704849	27704951	1.66902e-06	0.167835
H533529	3	27715233	27715907	8.29545e-07	0.077549
H534069	3	27966730	27966943	1.63488e-06	0.123367
H534071	3	27967804	27968073	2.15239e-06	0.125837
H537928	3	30820412	30820550	6.79789e-07	0.0272406
H538046	3	30910954	30911668	1.59452e-06	0.1722
H538397	3	31070614	31070942	2.66313e-06	0.167192
H538704	3	31223415	31223621	3.06091e-08	0.0240425
H538705	3	31223709	31223891	1.85379e-07	0.190267
H538711	3	31225390	31225598	1.35951e-07	0.0704305
H538762	3	31239015	31239129	3.06605e-06	0.166341
H538823	3	31265625	31266100	1.64088e-06	0.14834
H538869	3	31289591	31290283	3.32307e-09	0.00805339
H538870	3	31290461	31290611	1.10596e-07	0.18243
H538951	3	31337878	31339297	3.78736e-06	0.188389
H539046	3	31420711	31420939	4.11962e-06	0.10522
H539052	3	31424048	31424688	3.0041e-06	0.108894
H539296	3	31547402	31547574	8.73589e-07	0.141954
H539305	3	31552197	31552775	5.73127e-07	0.052798
H539309	3	31554020	31554301	7.90149e-08	0.163184
H539338	3	31570219	31570480	3.28251e-06	0.0933507
H539346	3	31575161	31575842	4.53715e-07	0.0138988
H539359	3	31581192	31581554	2.97259e-06	0.0490622
H539370	3	31585301	31585715	4.39871e-06	0.109269
H539382	3	31591260	31591846	3.15335e-06	0.106721
H539838	3	31820400	31820648	6.393e-08	0.172181
H539840	3	31820949	31821340	2.12713e-06	0.162198
H539843	3	31822547	31822672	1.01154e-06	0.170504
H539853	3	31826770	31826893	3.58325e-09	0.187982
H539859	3	31828866	31829082	1.45881e-07	0.0767301
H539860	3	31829109	31829747	7.86965e-09	0.078256
H540734	3	32296975	32297155	1.79287e-06	0.0968781
H540735	3	32297181	32297389	4.1586e-07	0.150396
H540738	3	32297920	32298456	3.70036e-06	0.112004
H540746	3	32304008	32304294	5.87007e-07	0.0741387
H540747	3	32304397	32304824	4.96908e-07	0.0276142
H540748	3	32305320	32305885	4.48646e-06	0.0885605
H540749	3	32306089	32306522	1.75903e-06	0.0279851
H540751	3	32306734	32307091	1.81923e-06	0.134724
H620304	3	95719131	95719462	1.38305e-06	0.185844
H627959	3	100639318	100639855	2.13509e-06	0.0680308
H628585	3	101114942	101115588	4.97306e-07	0.0682254
H631711	3	103582640	103582829	6.44301e-07	0.0642631
H644469	3	109835567	109835858	4.67804e-06	0.160785
H644483	3	109839943	109840332	3.09211e-06	0.119724
H645379	3	110408292	110409699	2.32149e-07	0.10284
H653832	4	4121263	4122119	3.95426e-06	0.118527
H741051	4	66501951	66502551	1.43204e-07	0.00461441
H742964	4	68100897	68101391	3.23272e-06	0.078371
H743118	4	68168302	68169032	4.07548e-06	0.0734389
H745117	4	69033822	69034419	1.74237e-06	0.168743
H745203	4	69085936	69086182	8.35237e-07	0.170673
H748493	4	73252948	73253166	5.24332e-07	0.0910591
H748757	4	73412448	73412733	4.10609e-07	0.164496
H756123	4	79097410	79097943	2.54684e-06	0.12759
H756134	4	79103859	79104245	7.50979e-08	0.164608
H756136	4	79106821	79107499	3.19513e-07	0.186615
H756137	4	79107541	79107931	2.53972e-06	0.0343667
H756139	4	79109259	79109631	1.30487e-06	0.180769
H756140	4	79109680	79110053	8.85494e-07	0.112005
H756141	4	79110208	79111404	3.29852e-06	0.00652418
H756148	4	79114988	79115188	2.41435e-07	0.169171
H756204	4	79146527	79146598	4.00094e-06	0.17999
H756205	4	79146650	79146756	1.86048e-06	0.0946602
H809470	5	19426401	19426837	1.48426e-06	0.0821221
H826615	5	32280400	32280918	1.94486e-06	0.118795
H829010	5	35106012	35107237	1.2212e-06	0.17128
H893925	6	12327034	12327599	2.32563e-06	0.165601
H976685	7	28687682	28687994	2.3732e-06	0.108398
H1016670	8	20212207	20212435	2.74123e-07	0.15775
H1046265	9	5317604	5317774	1.50612e-06	0.0736938
H1074729	9	22430692	22430828	1.31555e-06	0.105604
H1197518	13	11653968	11654509	1.83429e-06	0.0272858
H1199062	13	12468756	12469171	1.75252e-06	0.181808
H1199065	13	12469764	12469931	1.17795e-07	0.111258
H1216158	14	3619773	3620225	1.67974e-06	0.0243528
H1217483	14	4372083	4372386	1.85423e-06	0.154385
H1219238	14	5238509	5238889	2.82493e-06	0.16374
H1243929	15	5215991	5216384	9.07485e-07	0.0586658
H1254630	15	10262809	10262907	1.36471e-06	0.182693
H1254631	15	10262918	10263198	1.06174e-06	0.104641
H1291651	18	5913104	5913510	2.37973e-06	0.0659853
H1293603	18	7014421	7014704	1.33228e-07	0.029881
H1293604	18	7014780	7014879	7.549e-07	0.0335289
H1293606	18	7015694	7017699	9.46746e-07	0.155904
H1293609	18	7021085	7022002	7.37986e-07	0.0296419
H1293615	18	7027956	7028765	1.00323e-07	0.074488
H1293616	18	7028802	7029359	1.34879e-06	0.119342
H1293617	18	7029390	7029753	2.32774e-09	0.133029
H1293618	18	7030029	7030178	3.38095e-06	0.182324
H1293619	18	7030418	7031102	1.13049e-06	0.0434775
H1293622	18	7033216	7034479	1.47505e-08	0.171761
H1296764	18	8632958	8633381	2.71206e-06	0.114521
H1408577	31	940376	941329	1.41978e-06	0.113708
H1412857	33	7388084	7388211	4.39425e-07	0.126131

## Sheet: Supplementary Table S4
Supplementary Table S4: Haplotype-based GWAS summary statistics for all-WEV
Hap	Chr	Start	End	P	PVE
H369376	2	59471193	59471326	3.42966e-07	0.0669899
H419476	2	100922259	100922851	1.33216e-07	0.128915
H754931	4	78330828	78331097	2.6718e-07	0.189517
H756081	4	79073261	79073622	4.95305e-07	0.1911
H756125	4	79098548	79099039	1.37507e-07	0.0290685
H756134	4	79103859	79104245	3.86393e-07	0.135777
H756136	4	79106821	79107499	5.92802e-07	0.0244528
H756139	4	79109259	79109631	2.82103e-08	0.131562
H756140	4	79109680	79110053	2.16053e-08	0.179064
H756141	4	79110208	79111404	2.87333e-07	0.0859034
H756144	4	79112997	79113923	5.76342e-07	0.143641
H756148	4	79114988	79115188	7.66899e-10	0.120489
H756173	4	79130015	79130557	2.1848e-07	0.173526
H756194	4	79140185	79140557	2.16644e-07	0.161304
H756204	4	79146527	79146598	5.45113e-07	0.137963
H1109535	10	18531338	18531778	4.02094e-07	0.145179
H1305970	19	2253525	2253840	5.21652e-07	0.177638

## Sheet: Supplementary Table S5
Supplementary Table S5: Haplotype-based GWAS summary statistics for up-MILI
Hap	Chr	Start	End	P	PVE
H9122	1	6456280	6458085	4.59486e-06	0.131253
H85376	1	57835617	57836584	6.4571e-07	0.0658185
H85889	1	58404762	58405059	5.1716e-08	0.116752
H165727	1	117890728	117892256	4.45476e-06	0.136197
H197876	1	139668505	139669102	4.88353e-06	0.157001
H204689	1	146232588	146232736	4.52405e-06	0.227803
H223295	1	166858788	166859260	2.11049e-07	0.0806741
H223302	1	166863705	166864216	1.67476e-06	0.170486
H223334	1	166887765	166887963	4.31038e-06	0.0558224
H223340	1	166891300	166892130	4.7356e-06	0.0613306
H242440	1	177096340	177096607	2.3314e-06	0.160568
H242441	1	177096865	177097676	4.28348e-06	0.0926818
H255429	1	183481383	183481693	9.54511e-07	0.0533626
H276689	1	196974539	196974620	3.60885e-06	0.188545
H291447	2	6590384	6590879	2.71545e-06	0.186402
H291657	2	6693573	6694191	4.17941e-06	0.154816
H292702	2	7207965	7208284	4.64533e-07	0.0068524
H334947	2	33687317	33688642	3.4832e-06	0.102663
H334954	2	33691225	33691816	3.69759e-06	0.187149
H354110	2	45271053	45271372	4.63163e-06	0.114174
H366398	2	56946685	56947198	6.92179e-07	0.0708096
H373028	2	61550727	61551258	3.95882e-06	0.0771856
H383641	2	67011952	67012319	3.70351e-06	0.0599715
H401278	2	84609315	84610164	2.32287e-07	0.00501182
H401288	2	84622677	84622986	5.18098e-06	0.12109
H401296	2	84630292	84630893	2.56619e-07	0.028664
H401297	2	84630966	84631784	1.3217e-07	0.192724
H401303	2	84637955	84638174	2.13006e-07	0.192438
H401310	2	84645033	84646498	1.18351e-06	0.175586
H401328	2	84666481	84666917	4.31563e-06	0.131815
H401330	2	84668248	84668719	3.79154e-06	0.057971
H402755	2	85766281	85766423	2.12266e-06	0.134888
H417873	2	99877083	99877674	7.80248e-07	0.0975059
H417877	2	99880437	99881098	3.03918e-06	0.0270014
H417878	2	99881286	99882308	8.10525e-07	0.106249
H418686	2	100404936	100405353	1.51492e-06	0.157944
H419411	2	100894327	100894523	2.63896e-06	0.162189
H419476	2	100922259	100922851	4.71553e-07	0.179107
H419478	2	100923326	100923473	4.81564e-06	0.105814
H420506	2	101510412	101511221	3.64505e-06	0.120737
H433525	2	110913674	110913985	1.1919e-06	0.123403
H439288	2	114831542	114831901	9.27603e-07	0.133079
H468221	2	134170469	134171542	4.6444e-08	0.117358
H470515	2	135938766	135938805	7.01713e-07	0.179502
H472074	2	136728827	136728927	7.65112e-07	0.166626
H476411	2	139048434	139048557	3.7466e-06	0.0410264
H534069	3	27966730	27966943	1.89123e-06	0.187182
H539853	3	31826770	31826893	1.99049e-06	0.17383
H620304	3	95719131	95719462	4.34326e-06	0.139801
H622722	3	96712995	96713201	1.30021e-06	0.0460871
H626109	3	99223652	99224146	5.88037e-07	0.0486945
H626110	3	99224489	99225563	1.06346e-06	0.184013
H626111	3	99225610	99226881	5.12117e-06	0.000623818
H626112	3	99227312	99228175	4.5895e-06	0.157377
H626113	3	99228396	99228864	2.08488e-06	0.0133468
H628694	3	101176009	101176517	3.69137e-06	0.0123153
H631552	3	103470901	103471635	4.45052e-06	0.0341062
H631711	3	103582640	103582829	9.78514e-07	0.156757
H644452	3	109825531	109826228	2.69101e-06	0.127001
H644453	3	109826252	109826831	5.1459e-06	0.0546496
H645379	3	110408292	110409699	9.51356e-07	0.184935
H645506	3	110676777	110683972	1.52912e-06	0.131833
H645510	3	110697257	110699281	1.23869e-06	0.105983
H750472	4	74717019	74718282	5.14058e-07	0.186676
H750473	4	74718306	74719305	2.09766e-06	0.0617285
H750790	4	75179639	75185719	8.78567e-07	0.113659
H751481	4	76042499	76043470	3.10677e-06	0.0259269
H751875	4	76306514	76307076	2.70946e-06	0.104198
H755015	4	78368378	78368637	4.23895e-06	0.175687
H756148	4	79114988	79115188	4.75872e-09	0.00654179
H756170	4	79127743	79128540	1.95682e-06	0.175429
H756173	4	79130015	79130557	5.19425e-08	0.165523
H756187	4	79137539	79137632	6.77568e-07	0.10074
H756189	4	79138107	79138280	3.09606e-07	0.0990251
H756194	4	79140185	79140557	3.51901e-06	0.119796
H756198	4	79142432	79143315	2.25825e-06	0.108421
H756199	4	79143374	79143755	3.21112e-08	0.122223
H756200	4	79143839	79144562	8.35538e-07	0.109332
H756204	4	79146527	79146598	1.73236e-08	0.031304
H756205	4	79146650	79146756	6.93277e-08	0.0282782
H756919	4	79538511	79539347	2.95066e-06	0.111744
H756973	4	79562031	79562461	5.66988e-07	0.152876
H768431	4	86028491	86028712	1.12797e-06	0.125493
H768649	4	86114251	86114539	1.81882e-06	0.0712786
H768661	4	86117401	86117511	8.68663e-07	0.0585065
H768662	4	86117554	86117700	4.86612e-06	0.124096
H768663	4	86117701	86117799	1.61551e-07	0.165381
H794552	5	10810255	10810487	2.01654e-06	0.128089
H795234	5	11218590	11219278	4.35792e-06	0.176575
H797691	5	12689189	12689471	3.09413e-06	0.0809848
H802800	5	15888360	15888602	4.57818e-06	0.146645
H803350	5	16134418	16134561	8.89921e-07	0.1718
H823551	5	29006558	29006640	5.8433e-08	0.140611
H839649	5	43602987	43603435	1.03295e-06	0.159205
H862032	5	56187058	56187354	3.70784e-06	0.192134
H862054	5	56195960	56196109	2.39017e-06	0.135249
H906869	6	23879900	23880005	4.27634e-06	0.0399665
H966575	7	23617480	23617712	2.99809e-06	0.132307
H967775	7	24356968	24357652	1.24454e-06	0.124612
H1002212	8	6624353	6624466	9.86205e-07	0.0908768
H1003695	8	7168049	7168182	3.64174e-06	0.0287033
H1007998	8	14151132	14151887	3.90091e-07	0.135043
H1008189	8	14349934	14350473	4.66474e-06	0.182881
H1008202	8	14356575	14356973	1.68468e-06	0.182253
H1009219	8	15026620	15026766	1.09927e-06	0.171022
H1009220	8	15026889	15027231	5.15398e-06	0.160624
H1009228	8	15030581	15031105	4.59879e-06	0.0386066
H1009401	8	15136334	15136881	2.70403e-06	0.00688925
H1011042	8	16289163	16289505	3.32646e-06	0.139942
H1011043	8	16289538	16290153	4.93081e-07	0.0923948
H1019765	8	21707436	21707966	3.41797e-06	0.0204737
H1023111	8	23413735	23414779	8.39568e-07	0.155685
H1028142	8	26092804	26093020	7.46867e-07	0.177856
H1032925	8	28687263	28687938	2.10386e-06	0.0863703
H1032930	8	28689175	28689247	3.89928e-06	0.110884
H1032931	8	28689403	28689914	6.39755e-08	0.142135
H1032942	8	28693904	28694660	5.56446e-07	0.154433
H1032950	8	28698409	28698709	4.16966e-06	0.0754082
H1032954	8	28699768	28699877	2.43938e-07	0.0510202
H1033530	8	28956933	28957371	1.9976e-06	0.0373686
H1033534	8	28958925	28959785	4.87163e-06	0.178571
H1063144	9	15772601	15772799	1.18105e-06	0.14707
H1074729	9	22430692	22430828	3.03398e-08	0.00560833
H1141922	11	18716448	18717089	1.55111e-06	0.168711
H1214828	14	3019704	3019862	4.61585e-06	0.0795773
H1214871	14	3035779	3035933	7.1906e-07	0.151565
H1214883	14	3042268	3043093	8.20158e-07	0.0723808
H1216158	14	3619773	3620225	2.63655e-06	0.0911904
H1276227	17	8083148	8083641	3.85661e-06	0.145609
H1279087	17	9663084	9663340	1.51487e-08	0.100383
H1317281	19	7486448	7486600	6.0036e-07	0.0572975
H1318172	19	8043254	8044093	3.0309e-06	0.0107774
H1318227	19	8084407	8085299	3.02388e-08	0.123091
H1318486	19	8262841	8263638	3.09416e-06	0.17996
H1319506	19	8941392	8944103	2.1864e-07	0.00781007
H1319508	19	8944377	8944767	2.82678e-08	0.181142
H1319509	19	8944781	8945378	3.33819e-06	0.152411
H1319510	19	8945403	8946118	1.63619e-06	0.168985
H1319786	19	9178751	9186936	2.95701e-06	0.124288
H1319791	19	9208774	9211906	6.34982e-08	0.111011
H1319809	19	9340505	9341986	5.12135e-06	0.11581
H1319828	19	9424873	9425919	1.21227e-07	0.137722
H1363711	23	2957037	2958311	1.3105e-06	0.137482
H1393568	27	2290483	2291111	4.37478e-06	0.17465
H1410869	33	5254382	5254833	2.68561e-06	0.134073
H1410876	33	5258346	5258655	3.25644e-08	0.0115822
H1410878	33	5258924	5259273	6.65715e-08	0.144496

## Sheet: Supplementary Table S6
Supplementary Table S6: Distribution of BHA and UHA within significant blocks of haplotype-based GWAS
Trait	Block account	Beneficial allele	Unbeneficial allele	Both allele
all-TILI	133	60	57	9
all-WEV	17	10	8	2
up-ECI	262	140	86	10
up-MILI	147	71	54	10

## Sheet: Supplementary Table S7
Supplementary Table S7: Information of 39 Chinese local chicken populations
ID	Breed	Origin	Geographic location (longitude, latitude)
HBM	Huaibei Partridge chicken	Suzhou, Anhui	116.96, 33.65
WHY	Wuhua Three-Yellow chicken	Wuhua County, Guangdong	115.78, 23.93
BJY	Beijing You chicken	Beijing	116.41, 39.9
HT	Hetian chicken	Changting County, Fujian	116.36, 25.83
HX	Huixiang chicken	Maoming, Guangdong	110.93, 21.66
HYB	Huiyang bearded chicken	Huiyang County, Guangdong	114.46, 22.79
XH	Guangxi Xinghua chicken	Fengkai County, Guangxi	111.51, 23.42
GXB	Guangxi Silky chicken	Donglan County, Guangxi	107.37, 24.51
GXM	Guangxi Partridge chicken	Nanning, Guangxi	108.37, 22.82
GXY	Guangxi Three-Yellow chicken	Yulin, Guangxi	110.2, 22.66
LSF	Longsheng Fenghuang chicken	Longsheng County, Guangxi	110.01, 25.8
NDYAO	Nandan Yao chicken	Nandan County, Guangxi	107.54, 24.98
XY	Xinyan chicken	Rongxian County, Guangxi	110.56, 22.86
XYAJ	Xingyi Short Footed chicken	Xingyi, Guizhou	116.4, 39.88
RJF	Red Junglefowl	Kunming, Yunnan	102.83, 24.88
WC	Wenchang chicken	Wenchang, Hainan	110.8, 19.54
GS	Gushi chicken	Gushi County, Henan	115.65, 32.17
HNG	Henan Game chicken	Kaifeng, Henan	114.31, 34.8
LS	Lushi chicken	Sanmenxia, Henan	111.2, 34.77
XCBB	Xichuan Black-bone chicken	Nanyang, Henan	112.58, 33.02
ZYY	Zhengyang Sanhuang chicken	Zhengyang County, Henan	114.39, 32.61
JH	Jianghan chicken	Jianghan, Hubei	114.28, 30.61
HL	Huang Lang chicken	Hengyang, Hunan	112.57, 26.89
LSHAN	Langshan chicken	Nantong, Jiangsu	120.89, 31.98
LY	Liyang chicken	Changzhou, Jiangsu	119.97, 31.81
NDY	Ningdu Yellow chicken	Ningdu, Jiangxi	116.01, 26.47
DG	Dagu chicken	Donggang, Liaoning	124.15, 39.86
NMGBJ	Shanxi Bian chicken	Youyu County, Shanxi	112.47, 39.99
SDG	Shandong Luxi Game chicken	Heze, Shandong	115.48, 35.23
SDSG	Shandong Shouguang chicken	Shouguang, Shandong	118.79, 36.86
SDYB	Shandong Yuanbao chicken	Jining, Shandong	116.59, 35.42
ZJ	Zang chicken	Lhasa, Tibet	91.17, 29.65
NY1	Niya chicken	Hetian, Xinjiang	79.92, 37.11
CH	Chahua chicken	Yongde County, Yunnan	99.26, 24.02
DL	Dulong chicken	Dulongjiang Township, Yunnan	98.34, 27.88
DWS	Daweishan Mini chicken	Pingbian County, Yunnan	103.68, 22.99
NX	Nixi chicken	Diqing County, Yunnan	99.7, 27.82
YNG	Yunnan Game chicken	Xishuangbanna County, Yunnan	100.8, 22.01
YNL	Yunnan local chicken	Wuding County, Yunnan	102.4, 25.53

## Sheet: Supplementary Table S8
Supplementary Table S8: Correlation between the rank of P-value from SNP-based GWAS and tSDS values
Trait	Correlation	P-value	Polygenic selection status
up-EV	0.175364	1.22737e-20	positive selection
up-WMLR	0.086881	4.48631e-06	positive selection
up-WEV	0.0763544	5.5798e-05	positive selection
up-BWMLR	0.0761903	5.78962e-05	positive selection
up-BWEV	0.0719625	0.000146169	positive selection
up-CPN	0.00267646	0.887827	no selection
up-TCS	0.0692619	0.000257555	positive selection
up-ECI	0.0255133	0.178684	no selection
up-LIT	0.00248561	0.895778	no selection
up-AILI	-0.0455316	0.0163571	selection against
up-TILI	-0.053543	0.00474506	selection against
up-MILI	-0.0858887	5.76339e-06	selection against
up-II	-0.121915	1.12399e-10	selection against
sustained-EV	-0.0767181	5.14006e-05	selection against
sustained-WMLR	0.0924684	1.04095e-06	positive selection
sustained-WEV	0.032109	0.0905232	no selection
sustained-BWMLR	0.0700758	0.000217578	positive selection
sustained-BWEV	0.0644576	0.000672428	positive selection
sustained-CPN	-0.107365	1.38897e-08	selection against
sustained-TCS	0.0913791	1.39331e-06	positive selection
sustained-ECI	0.0719143	0.00014768	positive selection
sustained-LIT	-0.0355318	0.0610421	no selection
sustained-AILI	-0.0332877	0.0792911	no selection
sustained-TILI	-0.0295272	0.119593	no selection
sustained-MILI	-0.0571115	0.00259236	selection against
sustained-II	-0.0227562	0.230352	no selection
all-EV	-0.0456988	0.0159668	selection against
all-WMLR	0.117863	4.56501e-10	positive selection
all-WEV	-2.14275e-05	0.999099	no selection
all-BWMLR	0.0899564	2.02898e-06	positive selection
all-BWEV	0.0168192	0.375366	no selection
all-CPN	-0.0827705	1.24435e-05	selection against
all-TCS	0.0782379	3.63353e-05	positive selection
all-ECI	0.0505329	0.00770142	positive selection
all-LIT	-0.033332	0.0788924	no selection
all-AILI	-0.0122534	0.518408	no selection
all-TILI	-0.0969562	3.02544e-07	selection against
all-MILI	-0.0832379	1.11064e-05	selection against
all-II	-0.0481563	0.0111041	selection against

## Sheet: Supplementary Table S9
Supplementary Table S9: CCA-based multi-trait GWAS summary statistics for up-stage
CHR	POS	SNP	P
2	129955685	rs737736363	1.60796e-07
3	108236211	rs314821664	6.77735e-08
5	57623608	rs1059203097	1.94622e-07
5	57627957	5_57627957	1.94622e-07
5	57633071	5_57633071	2.13554e-08
6	7500723	rs732234936	3.74151e-08
6	23218725	rs736282828	1.71576e-07
6	24347371	rs735646058	1.84047e-10
6	24410023	rs317757057	1.39287e-11
6	24413952	rs737739123	1.39287e-11
6	24416995	rs734813104	8.91981e-10
6	24624884	rs741140997	2.23705e-07
6	24918781	rs732466864	1.84233e-08
8	3899525	rs314881147	7.20173e-08
8	4079690	8_4079690	1.45905e-08
21	2467394	rs731712909	1.71966e-07
21	2820245	rs15182306	7.18615e-08
24	2529846	rs737498542	1.17958e-08
24	2564742	rs14294227	7.86524e-08
24	2565602	rs737554590	1.09325e-07
24	2582807	rs316664058	1.27931e-07
24	2749821	rs315896700	5.06218e-08

## Sheet: Supplementary Table S10
Supplementary Table S10: CCA-based multi-trait GWAS summary statistics for sustained-stage
CHR	POS	SNP	P
1	71295798	rs80638463	1.39996e-06
1	89097703	rs315658382	1.08538e-06
2	112301674	2_112301674	3.8058e-07
2	112367195	2_112367195	1.8911e-07
2	114231407	rs737629559	1.52791e-07
2	114238100	rs80729016	6.67442e-08
2	114241988	rs740252560	6.67442e-08
2	114247864	rs314534252	6.67442e-08
2	114252956	rs318121699	1.52791e-07
2	114263637	rs14237182	1.52791e-07
2	114279845	rs15144538	6.67442e-08
2	114806796	rs735324589	1.43188e-06
2	115180434	rs731010610	2.02812e-06
2	115192003	rs734462655	5.06875e-08
2	117032796	rs736093264	9.09059e-07
3	31233132	rs313473913	1.17395e-06
3	31233155	rs732348858	1.00588e-06
3	88434518	rs313005928	1.25417e-06
4	59175681	rs734122014	1.42708e-06
6	23362867	rs740883122	1.36225e-06
6	23506961	rs794322507	1.16637e-06
6	23840166	rs738208482	5.04519e-07
6	23951722	6_23951722	1.3394e-07
6	24191317	6_24191317	2.61325e-07
6	24197254	6_24197254	5.99228e-08
6	24223932	6_24223932	1.53976e-07
6	24280024	6_24280024	6.82839e-07
6	24300429	rs315348065	1.46071e-07
6	24324973	6_24324973	6.82839e-07
6	24420228	6_24420228	9.52097e-08
6	24421709	rs313824884	4.98026e-07
6	24436583	rs734316523	4.21855e-07
6	24438513	6_24438513	1.17115e-09
6	24441778	6_24441778	1.23439e-09
6	24521010	6_24521010	3.60178e-07
6	24545762	rs740474945	1.74193e-07
6	24548273	rs739301010	1.43907e-09
6	24670349	rs312788380	6.20433e-08
6	24688668	6_24688668	4.57097e-08
6	24692589	6_24692589	4.57097e-08
6	24706159	rs313658946	2.07205e-06
6	24897848	rs736956841	2.70679e-07
6	24905162	6_24905162	5.92062e-08
6	24915730	rs313270283	1.32398e-06
6	24922267	rs737203358	2.70679e-07
6	24930044	6_24930044	4.21716e-08
6	24948096	rs794164567	5.1578e-07
6	24950221	rs317940524	2.78843e-07
6	24954080	rs314660454	7.75888e-09
6	24959926	6_24959926	2.78843e-07
6	24963901	6_24963901	2.78843e-07
6	24978179	6_24978179	5.1578e-07
6	25200758	6_25200758	1.41952e-08
6	25308665	6_25308665	1.25059e-08
6	25627221	6_25627221	1.29717e-06
6	25787994	6_25787994	4.77467e-09
6	26049161	rs794293486	7.75238e-08
6	26054732	6_26054732	1.70457e-07
6	26059947	6_26059947	7.75238e-08
6	26066923	rs794597513	1.00507e-08
6	26075070	6_26075070	7.75238e-08
6	26077175	rs794434294	7.75238e-08
6	26079820	6_26079820	7.75238e-08
6	26088567	rs315189448	4.69115e-08
6	26090448	6_26090448	2.53191e-08
6	26093631	rs16556752	1.10394e-06
6	26108722	6_26108722	6.81133e-09
6	26111727	6_26111727	6.81133e-09
6	26116357	6_26116357	1.24976e-07
6	26120278	6_26120278	6.81133e-09
6	26123182	6_26123182	5.51003e-09
6	26125754	6_26125754	6.81133e-09
6	26129907	rs741118660	6.81133e-09
6	26131677	6_26131677	6.81133e-09
6	26196468	6_26196468	4.27933e-08
6	26463457	rs314203306	7.78628e-07
6	26466506	rs316627825	1.28947e-06
6	26474484	rs313360711	1.67101e-06
6	26476961	rs13579776	7.78628e-07
6	26480184	rs315513623	7.78628e-07
6	26488373	rs316368317	7.78628e-07
6	26492623	rs314205373	7.78628e-07
6	26495453	rs317216569	7.78628e-07
6	26535024	6_26535024	6.47271e-09
6	26546151	6_26546151	6.47271e-09
6	26575327	6_26575327	6.47271e-09
6	26582500	rs732513025	4.58266e-08
6	26586112	6_26586112	1.45326e-08
6	26590754	6_26590754	1.45326e-08
6	26594650	rs312364968	6.47271e-09
6	26596987	rs15804397	6.47271e-09
6	26603242	rs317535389	1.78155e-07
6	26608826	6_26608826	2.99187e-08
6	26623517	rs313391384	1.68299e-06
6	26631914	rs734924534	1.75371e-08
6	26644474	rs731770743	2.25329e-07
6	26646365	rs741702165	1.54916e-08
6	26655790	rs13579853	2.4806e-08
6	26665211	6_26665211	1.54916e-08
6	26668388	rs16557664	3.30164e-08
6	26671838	rs737994885	4.98154e-08
6	26678668	6_26678668	1.54916e-08
6	26682253	6_26682253	1.54916e-08
6	26688552	6_26688552	4.30131e-07
6	26700147	6_26700147	1.54916e-08
6	26704532	rs738216215	4.91221e-07
6	26721690	rs794597308	4.64416e-08
6	26725792	6_26725792	3.41161e-08
6	26736622	rs16557790	4.55766e-08
6	26747370	6_26747370	1.54916e-08
6	26751463	rs15804822	1.54916e-08
6	26752662	6_26752662	1.61681e-07
6	26765119	6_26765119	2.20666e-08
6	26781462	6_26781462	1.77721e-07
6	26888866	rs733640147	3.5398e-07
6	26914486	rs315900524	1.68346e-06
6	27110511	rs740786073	1.53392e-09
6	27154017	rs793965646	2.21348e-06
6	27179692	6_27179692	3.28529e-10
6	27185616	rs315200580	2.65222e-07
6	27271236	6_27271236	2.28384e-09
6	27279907	6_27279907	2.28384e-09
6	27319032	6_27319032	1.78506e-07
6	27409189	rs735913875	4.3075e-09
6	27414321	6_27414321	4.3075e-09
6	27417123	rs736173280	4.3075e-09
6	27422106	rs735138440	1.36224e-07
6	27429476	rs316812765	1.36224e-07
6	27438054	rs14587538	5.30397e-07
6	27444117	rs316142220	1.36224e-07
6	27448251	rs737874210	1.36224e-07
6	27451457	rs316791910	1.36224e-07
6	27466797	rs317977413	2.45145e-07
6	27479832	rs315581633	4.51169e-07
6	27484306	rs313781440	2.28384e-09
6	27489515	rs318159609	2.28384e-09
6	27605063	rs794533501	2.18057e-07
6	27612912	6_27612912	2.18057e-07
6	27616907	6_27616907	1.79332e-07
6	27713071	rs738835570	1.78613e-08
6	27723529	rs736286307	4.58575e-07
6	27764925	6_27764925	1.89972e-06
6	27774093	rs740736753	1.89972e-06
6	27783791	rs741518502	1.78613e-08
6	27789318	rs314203600	7.66953e-08
6	27790609	6_27790609	3.01821e-09
6	27872072	6_27872072	6.29458e-07
6	27876583	6_27876583	6.29458e-07
6	27882590	rs794638074	1.13911e-07
6	28003675	rs736224703	7.18098e-07
6	28013712	rs316065682	1.72776e-07
6	28822567	rs793978880	2.21548e-06
10	3016429	rs314740158	6.03055e-07
10	3024384	10_3024384	3.32809e-07
10	3038242	rs317473042	1.99511e-07
10	3043795	10_3043795	1.3052e-07
10	3156054	10_3156054	1.26148e-06
10	3240523	rs737349037	1.37552e-06
10	3253584	rs731699572	1.88043e-06
10	3296588	rs741476554	1.13579e-07
10	3386114	rs732942708	3.91001e-07
10	3756660	rs739884608	1.12581e-06
11	1793993	rs13628243	6.50725e-07
11	1796126	rs317964347	4.51838e-08
17	1989225	rs1057833168	2.02053e-06
27	4972486	rs15240229	2.50877e-07

[truncated: 2 more sheets: Supplementary Table S11, Supplementary Table S12]
